# Supplementary material for: Prevalence of Plasmodium falciparum delayed clearance associated polymorphisms in adaptor protein complex 2 mu subunit (pfap2mu) and ubiquitin specific protease 1 (pfubp1) genes in Ghanaian isolates
Source: Parasit Vectors. 2018 Mar 12;11:175. doi: 10.1186/s13071-018-2762-3 (PMC5848568; doi:10.1186/s13071-018-2762-3)
Supplement: Supplementary file 1 — Table S1. The list of all observed pfap2mu SNPs in Ghanaian isolates from the three study sites. Table S2. The list of pfap2mu SNPs from five isolates with at least 20 SNPs per sample. Table S3. The list of all observed pfubp1 SNPs in Ghanaian isolates from the three study sites. (XLSX 41 kb) [file 13071_2018_2762_MOESM1_ESM.xlsx]

## Sheet: Table legends
Additional file 1: Table S1 The list of all observed pfap2mu SNPs in Ghanaian isolates from the three sites.
Additional File 1: Table S2 The list of pfap2mu SNPs from five isolates with at least 20 SNPs per sample.
Additional file 1: Table S3 the list of all observed pfubp1 SNPs in Ghanaian isolates from the three study sites

## Sheet: Additional file 1 Table S1
SAMPLE ID	NUCLEOTIDE POSITION	NUCLEOTIDE CHANGE	CODON AND AMINO ACID CHANGE
G001	481	GTG-AAG	V161K
G001	504	GAT-GAA	D168E
G003	479	AGT-AAT	S160N
G003	705	ACA-ACG	T235T
G003	709	AAT-GAT	N237D
G004	504	GAT-GAA	D168E
G004	564	AGA-AGG	R188R
G008	504	GAT-GAA	D168E
G009	564	AGA-AGG	R188R
G010	564	AGA-AGG	R188R
G011	564	AGA-AGG	R188R
G012	504	GAT-GAA	D168E
G012	564	AGA-AGG	R188R
G013	584	AGT-AAT	S195N
G015	549	TCG-TCC	S183S
G015	574	AAT-TAT	N192Y
G015	584	AGT-AAT	S195N
G015	603	ACG-ACC	T201T
G015	616	GAA-TAA	E206*
G015	643	AAA-TAA	K215*
G015	654	TTA-TTT	L218F
G016	550	AAT-CAT	N184H
G017	504	GAT-GAA	D168E
G017	596	AAA-ACA	K199T
G018	482	GTG-GAG	V161E
G018	564	AGA-AGG	R188R
G021	482	GTG-GAG	V161E
G021	504	GAT-GAA	D168E
G021	564	AGA-AGG	R188R
G023	564	AGA-AGG	R188R
G026	708	GCA-GCG	A236A
G026	750	AAT-AAA	N250K
G026	768	AAG-TAA	K256*
G026	770	AAA-GGG	K257G
G028	544	AAA-GGA	K182G
G028	564	AGA-AGG	R188R
G030	564	AGA-AGG	R188R
G031	479	AGT-AAT	S160N
G032	446	CAG-CGG	Q149R
G032	482	GTG-GAG	V161E
G032	504	GAT-GAA	D168E
G032	564	AGA-AGG	R188R
G033	564	AGA-AGG	R188R
C309	699	AAT-AAG	N233K
C309	1106	GAA-GGA	E369G
C312	564G	AGA-AGG	R188R
C314	735	GGT-GGG	G244G
C314	779	GAA-GGA	E259G
C314	791	GAT-GGT	D263G
C314	797	TTA-TTT	L265F
C314	800	GGA-TGA	E266*
C315	504	GAT-GAA	D168E
C315	564	AGA-AGG	R188R
C315	846	ATA-ATG	I282M
C316	504	GAT-GAA	D168E
C321	549	TCG-TCC	S183S
C321	563	AGA-ATA	R188I
C321	591	AAA-ATT	K197I
C321	607	GAT-TTT	D203F
C321	640	GGT-TGT	G214C
C321	643	AAA-TAA	K215*
C337	479	AGT-AAT	S160N
C337	1143	TGT-TGG	C381W
C337	1166	GAA-GTG	E388V
C337	1173	AAT-TAA	N390*
C347	479	AGT-AAT	S160N
C347	504	GAT-GAA	D168E
C347	816	ATA-ATT	I272I
C347	1072	AAG-TAG	K358*
C347	1159	TAT-ATG	Y387M
C347	1162	GAA-AAA	E388K
C347	1168	AAT-TAA	N389*
C348	482	GTG-AAG	V161K
C349	564	AGA-AGG	R188R
C349	852	GGA-GGG	G284G
C349	906	ACA-ACC	T302T
C349	104	GTT-GGT	V348G
C354	705	ACA-ACG	T235T
C354	945	GGT-GGC	G315G
C354	950	AAC-AGC	N317S
C354	954	ACA-ACC	T318T
C354	816	ATA-ACT	I272T
C354	789	GAT-GTT	D263V
C354	810	GTA-GTT	V270V
C354	852	GGA-GGT	G284G
C354	855	AAG-GAG	K285E
C354	879	GAA-GGA	E299G
C355	562	AGA-TAA	R188*
C359	482	GTG-GAG	V161E
C359	504	GAT-GAA	D168E
C360	669	AAT-AAA	N223K
C366	603	ACG-ACC	T201T
C377	481	GTG-AAG	V161K
C377	504	GAT-GAA	D168E
C379	482	GTG-GAG	V161E
C379	564	AGA-AGG	R188R
C382	482	GTG-GAG	V161E
C382	564	AGA-AGG	R188R
C392	479	AGT-AAT	S160N
C392	482	GTG-GAG	V161E
C401	446	CAG-CGG	Q149R
C408	564	AGA-AGG	R188R
C408	810	GTA-GTT	V270V
C408	819	ATA-ATT	I272I
C408	852	GGA-GGG	G284G
C408	906	ACA-ACT	T302T
C408	924	AAT-AAA	N307K
C408	954	ACA-ACT	T318T
C408	975	ACA-ACT	T325T
C408	1190	CCA-CAA	P397Q
C421	660	AGA-AGG	R220R
C421	679	AAT-GAT	N227D
N024	769	AAA-GAA	K257E
N024	776	GAA-GGA	E259G
N024	795	TTA-TTT	L265F
N024	975	ACA-ACT	T325T
N025	504	GAT-GAA	D168E
N027	504	GAT-GAA	D168E
N030	564	AGA-AGG	R188R
N030	721	AAT-TAT	N240Y
N030	733	AAT-TAT	N245Y
N030	779	GAA-GGA	E259G
N030	784	ATA-GTT	I262V
N030	804	TTA-TTT	L268F
N030	805	AAT-GAT	N269D
N030	809	GTA-GGT	V270G
N030	816	ATA-ATT	I272I
N030	852	GGA-GGG	G284G
N030	858	GTA-GTC	V286V
N030	906	ACA-ACT	T302P
N030	921	AAT-AAA	N307K
N030	954	ACA-ACT	T318T
N055	702	AAT-AAG	N233K
N055	852	GGA-GGG	G284G
N055	909	AAA-AAT	T302T
N055	915	AAA-AAT	K305N
N060	480	AGT-AGC	S160S
N060	481	GTG-AAG	V161K
N060	504	GAT-GAA	D168E
N060	975	ACA-ACT	T325T
N060	1182	ACC-ACT	T394T
N061	479	AGT-AAT	S160N
N082	534	AAA-TAA	K179*
N084	704	ACA-ATA	T235I
N084	707	GCA-GTA	A236V
N084	711	AAT-AAA	N237K
N084	747	AGA-AGT	R249S
N084	767	AAG-TAG	K256*
N084	779	ATA-ACA	I260T
N084	1043	GTT-GCT	V348A
N084	1080	AAA-AAT	K360N
N084	1081	TAT-ATT	Y361
N084	1099	GAT-AGA	D367R
N084	1102	AAT-TAA	N368*
N084	1105	GAA-TGA	E369*
N084	1108	GAA-AGA	E370R
N084	1112	ATA-AAA	I371K
N084	1159	TAT-ATG	Y387M
N084	1165	AAT-TAA	N389*
N095	718	AAT-TAT	N240Y
N095	726	ATA-ATT	I242I
N095	766	AAG-TAA	K256*
N095	769	AAA-TAA	K257*
N096	842	CAT-CGT	H281R
N096	910	AAT-GAT	N304D
N096	975	ACA-ACG	T325T
N096	990	AAC-AAT	N330N
N096	997	AAT-GAT	N333D
N097	482	GTG-GAG	V161D
N097	696	AAT-AAG	N232K
N097	699	AAT-AAG	N233K
N097	712	CAT-CCT	N238L
N097	718	AAT-TAT	N240Y
N097	733	AAT-TAT	N245Y
N097	739	ACA-TCG	T247S
N097	774	GAA-GTA	E259V
N097	784	ATA-GTA	I262V
N097	805	AAT-GAT	N269D
N097	809	GTA-GTT	V270V
N097	816	ATA-ATT	I272I
N097	826	AAT-TAT	N276Y
N097	846	ATA-ATT	I282I
N097	852	GGA-GGG	G284G
N097	858	GTA-GTC	V286V
N097	906	ACA-ACT	T302T
N097	915	AAA-AAT	K305N
N097	919	AAT-TAT	N307Y
N097	954	ACA-ACT	T318T
N097	975	ACA-ACT	T325T
N097	1018	GGT-AGT	G340S
N102	481	GTG-AAG	V161K
N102	504	GAT-GAA	D168E
N102	564	AGA-AGG	R188R
N103	590	AAA-AGA	K197R
N103	607	GAT-TAT	D203Y
N104	566	GAT-GTT	D189V
N104	583	AGT-TGT	S195C
N106	504	GAT-GAA	D168D
N106	776	GAA-GGA	E259G
N106	810	GTA-GTT	V270V
N107	810	GTA-GTG	V270V
N107	852	GGA-GGG	G284G
N107	904	ACA-CCA	T302P
N107	952	ACA-CCA	T318P
N107	955	AGT-GGT	S319G
N107	959	AAC-AGC	N320S
N107	975	ACA-ACG	T325T
N107	980	AAT-AGT	N327S
N109	603	ACG-ACT	T201T
N109	607	GAT-TAT	D203Y
N109	641	GGT-TTT	G214F
N111	613	AAT-TAT	N205Y
N111	616	GAA-GGA	E206*
N115	564	AGA-AGG	R188R
N115	637	ATA-TTA	I213L
N115	641	GGT-GTT	G214V
N129	504	GAT-GAA	D168E

## Sheet: Additional file 1 Table S2
SAMPLE ID.	NUCLEOTIDE POSITION	NUCLEOTIDE CHANGE	CODON AND AMINO ACID POSITION
G020	711	AAT-GAT	N237D
G020	720	AAT-TAT	N240Y
G020	726	ATA-TTT	I242F
G020	729	ACA-ATA	T243I
G020	741	ACA-TCA	T247S
G020	747	ACA-TGG	R249W
G020	750	AAT-AGT	N250S
G020	768	AAG-TAG	K256*
G020	771	AAA-AAG	K257K
G020	777	GAA-GAT	E259D
G020	780	ATA-GTA	I260V
G020	786	ATA-ATT	I262I
G020	789	GAT-GTT	D263V
G020	792	ATA-GTA	I264V
G020	798	GAA-GTA	E266V
G020	807	AAT-TAT	N269Y
G020	810	GTA-GTT	V270V
G020	813	ACT-GCT	T271A
G020	816	ATA-ATT	I272I
G020	825	AAT-AGT	N275S
G020	843	CAT-CCT	H281P
G020	846	ATA-ATT	I282I
G020	852	GGA-GGT	G284G
G020	855	AAG-GAG	K285E
G020	858	GTA-GTG	V286V
G020	869	AAA-TTA	K289L
G020	870	TGT-TGA	C290*
G020	873	CAC-CGC	H291R
G020	879	TCC-TTC	S293F
G020	888	CCT-CCG	P296P
G020	894	TGT-TGA	C298*
G020	903	AGC-TGC	S301C
G020	906	ACA-AGC	T302S
G020	909	AAT-ACT	N303T
G020	939	CTC-CTT	L313L
G020	942	GCC-GTC	A314V
G020	951	AAC-AGC	N317S
G020	954	ACA-ACC	T318T
G020	960	AAC-AGC	N320S
G020	975	ACA-ACT	T325T
G020	981	AAT-AGT	N327S
G020	993	AAA-AAC	K331N
G020	999	AAT-ACT	N333T
G020	1017	CGG-CTA	R339L
G020	1020	GGT-CGT	G340R
G020	1029	GGA-TGA	G343*
G020	1041	TTG-ATG	L347M
G020	1062	CAA-CTG	Q354L
G020	1071	TTA-TTT	L357F
G020	1074	AAG-TTG	K358L
G020	1077	AAA-AAG	K359K
G020	1086	ACA-TCT	T362S
G020	1092	GAT-GTT	D364V
G020	1095	GAA-GAT	E365D
G020	1098	AAA-GAA	K366E
G020	1107	AAT-GAT	E369D
G020	1113	ATA-GTA	I371V
G020	1125	AAT-GAT	N375D
G020	1131	ATA-AGA	I377R
G020	1146	GTT-GGT	V382G
G020	1152	TTA-ATA	L384I
G020	1158	AAA-TCC	K386S
G020	1167	ATA-GAT	N389D
G022	447	CAG-CGG	Q149R
G022	708	GCA-GCT	A236A
G022	711	AAT-CAT	N237H
G022	714	CAT-TTT	H238F
G022	720	AAT-TAT	N240Y
G022	729	ACA-AGA	T243R
G022	735	AAT-TGT	N245C
G022	741	ACA-TGG	T247W
G022	747	AGA-AGT	R249S
G022	756	AAT-ATT	N252I
G022	759	ATT-AAT	I253N
G022	771	AAA-AAT	K257N
G022	774	AAT-GAT	N258D
G022	777	GAA-GAT	E259V
G022	780	ATA-TTT	I260F
G022	783	TAT-TTT	Y261F
G022	786	ATA-GTT	I262V
G022	789	GAT-GTT	D263V
G022	792	ATA-TTA	I264L
G022	798	GAA-GTA	E266V
G022	801	ATA-TTA	I267L
G022	804	TTA-TTT	L268F
G022	807	AAT-GTT	N269V
G022	810	GTA-GCT	V270A
G022	813	ACT-ATT	T271I
G022	816	ATA-ATT	I272I
G022	819	AAT-AGT	N273S
G022	828	AAT-TTA	N276L
G022	834	ATA-TTA	I278L
G022	837	TAT-GCT	Y279A
G022	840	GCT-CCT	A280P
G022	843	CAT-CTT	H281L
G022	846	ATA-ATT	I282I
G022	849	AAT-GGT	N283G
G022	852	GGA-GGG	G284G
G022	855	AAG-GTG	K285V
G022	858	GTA-GCC	V286A
G022	861	ACC-TTC	T287F
G022	867	AAA-TGA	K289*
G022	873	CAC-CTC	H291L
G022	876	CTC-TTC	L292F
G022	879	TCC-TTC	S293C
G022	882	GGA-GTG	G294V
G022	888	CCT-TCA	P296S
G022	897	GAA-GTA	E299V
G022	900	TTA-TGC	L300C
G022	906	ACA-ACT	T302T
G022	915	AAA-ATT	K305I
G022	921	AAT-TTA	N307L
G022	927	TTA-TTG	L309L
G022	942	GCC-GGC	A314G
G022	954	ACA-AGT	T318S
G022	960	AAC-AAT	N320N
G022	972	AAT-ACT	N324T
G022	975	ACA-ACT	T325T
G022	1008	AAT-GAT	N336D
G022	1096	AAA-GAA	K366E
G022	1104	AAT-GAT	N368D
G022	1146	GTT-GGT	V382G
G022	1158	AAA-TAA	K386*
G025	744	TGG-TCG	W248S
G025	711	AAT-GAT	N237D
G025	720	AAT-TTT	N240F
G025	726	ATA-TTT	I242F
G025	741	ACA-TCT	T247S
G025	744	TGG-TCG	W248S
G025	747	AGA-TGG	R249W
G025	750	AAT-AGT	N250S
G025	768	AAG-TAG	K256*
G025	777	GAA-GAT	E259D
G025	783	TAT-TTT	Y261F
G025	786	ATA-TTT	I262F
G025	789	GAT-GTT	D263V
G025	792	ATA-GTA	I264V
G025	798	GAA-GTA	E266V
G025	801	ATA-GTA	I267V
G025	807	AAT-TAT	N269Y
G025	810	GTA-GTT	V270
G025	813	ACT-GCT	T271A
G025	816	ATA-ATT	I272
G025	819	AAT-ATT	N273I
G025	825	AAT-AGT	N275S
G025	843	CAT-CCT	H281P
G025	846	ATA-CTT	I282L
G025	849	AAT-ATT	N283I
G025	852	GGA-GGT	G284G
G025	855	AAG-GGG	K285G
G025	858	GTA-GTG	V286V
G025	861	ACC-GCC	T287A
G025	861	TTA-TTC	L288F
G025	867	AAA-TTA	K289L
G025	870	TGT-TGA	C290*
G025	873	CAC-CGC	H291R
G025	879	TCC-TTC	S293F
G025	882	GGA-GGC	G294G
G025	888	CCT-ACG	P296T
G025	897	GAA-GGA	E299G
G025	900	TTA-GTA	L300V
G025	906	ACA-AGC	T302S
G025	909	AAT-ACT	N303T
G025	915	AAA-AAT	K305N
G025	930	AAG-TTG	K310L
G025	942	GCC-GTC	A314V
G025	945	GGT-GGC	G315G
G025	951	AAC-AGC	N317S
G025	954	ACA-ACC	T318T
G025	960	AAC-AGC	N320S
G029	471	AAT-AAA	N157K
G029	993	AAA-AAC	K331N
G029	999	AAT-ACT	N333T
G029	1002	CAA-CAT	Q334H
G029	1008	AAT-GGT	N336G
G029	1011	GCC-GCT	A337A
G029	1017	CGG-CTA	R339L
G029	1029	GGA-TGA	G343*
G029	1041	TTG-ATG	L347M
G029	1044	GTT-GTG	V348V
G029	1062	CAA-CTG	Q354L
G029	1065	AAT-CAT	N355H
G029	1071	TTA-TTT	L357F
G029	1074	AAG-TTG	K358L
G029	1077	AAA-AAG	K359K
G029	1086	ACA-TCT	T362S
G029	1092	GAT-GAC	D364D
G029	1095	GAA-GAT	E365D
G029	1098	AAA-GAA	K366E
G029	1104	AAT-GAT	N368D
G029	1107	GAA-GAT	E369D
G029	1113	ATA-GTA	I371V
G029	1122	GAT-GTT	D374V
G029	1125	AAT-GAT	N375D
G029	1131	ATA-TGA	I377*
G029	1143	TGT-CGT	C381R
G029	1146	GTT-GGT	V382G
G029	1152	TTA-ATA	L384I
G029	1158	AAA-TCC	K386S
G029	1164	GAA-GAT	E388D
G034	483	GTG-GAG	V161E
G034	810	GTA-GGC	V270G
G034	870	TGT-TGG	C290W
G034	897	GAA-GGA	E299G
G034	906	ACA-ACC	T302T
G034	945	GGT-GGG	G315G
G034	963	AAT-CAT	N321H
G034	993	AAA-ATA	K331I
G034	996	ACA-ACC	T332T
G034	1023	AGT-AGC	S341S
G034	1074	AAG-TAG	K358*
G034	1116	ATT-AAT	I372N
G034	1143	AAG-TAG	C381*
G034	1152	TTA-CTA	L384L
G034	1164	GAA-TCA	E388S

## Sheet: Additional file 1 Table S3
SAMPLE ID	NUCLEOTIDE POSITION	NUCLEOTIDE CHANGE	CODON AND AMINO ACID CHANGE
C 309	4575	GAC-GCA	D1525A
C 309	4602	GAT-CAT	D1534H
C 309	4617	GAT-GGA	D1539G
C 309	4557	GAA-GAC	E1519D
C 309	4554	AAC-TAT	N1518Y
C 309	4620	AAT-TAT	N1540Y
C 309	4590	TAT-TAA	Y1530*
C 309	4599	TAT-CAT	Y1533H
C 312	4779	TCA-TCG	S1593S
C 312	4392	AAA-AGA	K1464R
C 312	4767	AAA-TAA	K1589*
C 312	4806	AAA-TCA	K1602S
C 312	4833	AAA-TCA	K1611S
C 312	4647	CAA-CGA	Q1549R
C 312	4824	AGT-GGT	S1608G
C 314	4683	AAA-AAG	K1561K
C 314	4506	AAA-TAA	K1502*
C 315	4680	AAA-ATA	N1560I
C 315	4668	TAC-TGC	Y1556C
C 316	4689	CTA-TAG	L1563*
C 316	4680	AAA-ATA	N1560I
C 322	4506	AAA-TAA	K1502*
C 323	4617	GAT-GAC	D1539D
C 323	4611	AAA-GAT	K1537D
C 323	4629	CAA-CAT	Q1543H
C 337	4611	AAA-CAA	K1537Q
C 337	4623	AAA-CCA	K1541P
C 337	4674	AAT-GAT	N1558D
C 344	4671	GAT-GTA	D1557V
C 344	4674	AAT-ATC	N1558M
C 344	4668	TAC-TGC	Y1556C
C 347	4602	GAT-GTA	D1534V
C 347	4620	GAA-CAA	E1504Q
C 347	4692	GAG-ACG	E1564T
C 347	4695	TTC-GGC	F1565G
C 347	4698	TTT-TAG	F1566*
C 347	4431	AAA-ACA	K1477T
C 347	4440	AAA-CGT	K1480R
C 347	4683	AAA-AAG	K1561K
C 347	4596	AAA-ATA	K1532I
C 347	4689	CTA-TGA	L1563*
C 347	4626	AAT-GAT	N1542D
C 347	4653	AAT-CTT	N1551L
C 347	4680	AAT-ATA	N1560I
C 347	4392	CCT-CTT	P1461L
C 347	4629	CAA-CAT	Q1543H
C 347	4389	CGT-GTA	R1463V
C 347	4386	TAT-ATC	Y1462I
C 348	4683	AAA-AAG	K1561K
C 348	4506	AAA-TAA	K1502*
C 349	4617	GAT-GTA	D1539V
C 349	4650	GAT-GGT	D1550G
C 349	4656	ATT-TAT	I1552Y
C 349	4611	AAA-CAA	K1537Q
C 349	4662	AAA-TCA	K1554S
C 349	4653	AAT-TAT	N1551Y
C 349	4563	TAT-AAT	Y1521N
C 349	4581	TAT-TTT	Y1527F
C 349	4602	TAT-TTT	Y1524F
C 349	4608	TAT-TTC	Y1536F
C 349	4647	TAT-TAA	Y1549*
C 354	4530	GAT-ATA	D1510I
C 354	4566	GAC-CAC	D1522H
C 354	4575	GAC-CAA	D1525Q
C 354	4524	GAA-AAA	E1508K
C 354	4527	GAA-ATT	E1509I
C 354	4548	GAA-TGA	E1516*
C 354	4557	GAA-TGA	E1519*
C 354	4584	GAA-TCA	E1528S
C 354	4593	GAA-TCA	E1531S
C 354	4539	GGA-TGA	G1513*
C 354	4533	AAA-CCA	K1511P
C 354	4596	AAA-TCC	K1532S
C 354	4554	AAC-ATC	N1518I
C 354	4581	TAT-AAT	Y1527N
C 355	4392	AAA-TAA	K1464*
C 355	4383	CCT-ACC	P1461T
C 355	4389	CGT-TCG	R1463S
C 355	4380	ACA-TAC	T1460Y
C 355	4386	TAT-TTA	Y1462L
C 359	4680	AAT-AAA	N1560K
C 359	4647	TAT-TTG	Y1549L
C 360	4392	AAA-TAA	K1464*
C 360	4383	CCT-ACC	P1461T
C 360	4389	CGT-TCG	R1463S
C 360	4386	TAT-TTA	Y1462L
C 364	4680	GAT-ATA	D1560I
C 364	4647	TAT-TTG	Y1549L
C 368	4617	GAT-CCA	D1539P
C 368	4692	GAG-GAC	E1564D
C 368	4632	CAT-CTT	H1544L
C 368	4623	AAA-TAT	K1541Y
C 368	4662	AAA-CGG	K1554G
C 368	4644	CTT-TTT	L1548F
C 368	4620	AAT-CTT	N1540L
C 368	4626	AAT-GAT	N1542D
C 368	4653	AAT-GAT	N1551D
C 368	4665	AAT-CTT	N1555L
C 368	4641	CCA-CCT	P1547P
C 368	4629	CAA-CAT	Q1543H
C 368	4668	TAC-GAC	Y1556D
C 377	4656	ATT-ATG	I1552M
C 377	4506	AAA-TAT	K1502Y
C 377	4611	AAA-TTA	K1537L
C 377	4464	AAT-GTT	N1488V
C 377	4653	AAT-CGT	N1551G
C 377	4461	ATA-ATC	I1487I
C 377	4503	TAT-TTT	Y1501F
C 382	4602	GAT-GAA	D1534E
C 382	4584	GAA-GAC	E1528D
C 382	4680	AAT-AAA	N1560K
C 384	4392	AAA-TAA	K1464*
C 384	4680	AAT-AAA	N1560K
C 392	4584	GAA-GAC	E1528D
C 392	4509	AAT-ATT	N1503I
C 392	4680	AAT-ATA	N1560I
C 392	4647	TAT-TTG	Y1549L
C 408	4650	GAT-ATT	D1550I
C 408	4680	AAT-TAA	N1560*
C 408	4647	TAT-TTG	Y1549L
C 421	4530	GAT-AAT	D1510N
C 421	4527	GAA-GAT	E1509D
C 421	4548	GAA-GAT	E1516D
C 421	4557	GAA-GAC	E1519D
C 421	4584	GAA-GAT	E1528D
C 421	4506	AAA-TAA	K1502*
C 421	4533	AAA-TAA	K1511*
C 421	4542	AAA-GAA	K1514G
C 421	4551	AAA-GAA	K1517E
C 421	4611	AAA-TAC	K1537Y
C 421	4623	AAA-AAT	K1541N
C 421	4620	AAT-GAT	N1540D
C 421	4653	AAT-GAT	N1551D
C 421	4674	AAT-GAT	N1558D
C 421	4680	AAT-GAA	N1560E
C 421	4629	CAA-CAT	Q1543H
C 421	4641	CCA-CCT	P1547P
G 001	4509	AAT-ATG	N1503M
G 001	4512	GAA-AAA	E1504K
G 001	4659	AAT-GAT	N1553D
G 001	4674	AAT-GAT	N1558D
G 001	4680	AAT-ATA	N1560I
G 002	4386	TAT-TTA	Y1462L
G 002	4383	CCT-ACC	P1461T
G 002	4389	CGT-TCG	R1463S
G 002	4392	AAA-TAA	K1464*
G 003	4383	CCT-TAC	P1461Y
G 003	4386	TAT-TCG	Y1462S
G 003	4389	CGT-TAA	R1463*
G 003	4392	AAA-AAC	K1464M
G 003	4443	TTA-GTA	L1481V
G 003	4464	AAT-GAT	N1488D
G 003	4575	GAC-GAA	D1525E
G 003	4461	ATA-ATC	I1487I
G 004	4407	GAT-ATT	D1469I
G 004	4410	TGG-GGT	C1470G
G 004	4647	TAT-TTG	Y1549L
G 004	4656	ATT-ATG	I1552M
G 004	4413	TCT-CCT	P1471P
G 007	4668	TAC-TGC	Y1556C
G 007	4689	CTA-GCT	L1563A
G 007	4692	GAG-AGG	E1564R
G 008	4644	TAT-TTA	Y1548L
G 010	4503	TAT-TAG	Y1501*
G 010	4647	TAT-TTG	Y1549L
G 010	4650	GAT-AAT	D1550N
G 010	4680	AAT-ATA	N1560I
G 011	4503	TAT-TGG	Y1501W
G 011	4647	TAT-TTG	Y1549L
G 012	4461	ATA-ATC	I1487I
G 012	4503	TAT-TGG	Y1501W
G 012	4509	AAT-ATT	N1503I
G 012	4611	AAA-TTA	K1537L
G 012	4647	TAT-TTA	Y1549L
G 012	4656	ATT-ATG	I1552M
G 012	4680	AAT-ATA	N1560I
G 013	4680	AAT-AAA	N1560K
G 017	4617	GAT-GAC	D1539D
G 018	4461	ATA-ACC	I1487T
G 018	4506	AAA-TAA	K1502*
G 018	4533	AAA-CAA	K1511Q
G 018	4611	AAA-TTT	K1537F
G 018	4647	TAT-TAG	Y1549*
G 018	4653	AAT-GGT	N1551G
G 018	4656	ATT-ATG	I1552M
G 018	4668	TAC-TGC	Y1556C
G 020	4461	ATA-ATC	I1487I
G 020	4647	TAT-TTG	Y1549L
G 020	4653	AAT-GGT	N1551G
G 020	4656	ATT-ATG	N1552M
G 021	4461	ATA-ATC	I1487I
G 021	4653	AAT-AGT	N1551S
G 021	4656	ATT-ATG	I1552M
G 021	4611	AAA-TAA	K1537*
G 023	4620	AAT-CAT	N1540H
G 023	4623	AAA-AAT	K1541N
G 023	4626	AAT-GAT	N1542D
G 023	4629	CAA-CAT	Q1543H
G 023	4659	AAT-AAC	N1553N
G 023	4599	TAT-TAC	Y1533Y
G 025	4584	GAA-GAC	E1528D
G 025	4680	AAT-AAA	N1560K
G 027	4502	AAA-TAA	K1502*
G 027	4647	TAT-TAG	Y1549*
G 027	4650	GAT-ATT	D1550I
G 027	4653	AAT-ATT	N1551I
G 028	4575	GAC-GAA	D1525E
G 028	4680	AAT-AAA	N1560K
G 029	4455	GAT-GAC	D1485D
G 029	4434	GAA-TAG	E1478*
G 029	4476	GGA-GTT	G1492V
G 029	4476	TAT-TTT	Y1501F
G 029	4502	AAA-TAA	K1502*
G 029	4512	GAA-GTA	E1504V
G 029	4521	AAA-CAT	K1507H
G 029	4563	TAT-TTT	Y1521F
G 029	4572	TAT-AAT	Y1524N
G 029	4581	TAT-AAT	Y1527N
G 029	4590	TAT-AAC	Y1530N
G 030	4608	TAT-TCA	Y1536S
G 030	4611	AAA-TTA	K1537L
G 030	4620	AAT-CAT	N1540H
G 030	4623	AAA-CTT	K1541L
G 030	4632	CAT-CCT	H1544P
G 030	4647	TAT-TTT	Y1549F
G 032	4584	GAA-GAC	E1528D
G 032	4620	AAT-CAT	N1540H
G 032	4623	AAA-CAT	K1541H
G 032	4632	CAT-CCT	H1544P
G 033	4506	AAA-TAA	K1502*
G 033	4665	AAT-AGT	N1555S
G 035	4620	AAT-CAT	N1540H
G 035	4623	AAA-AAT	K1541N
G 035	4626	AAT-GAT	N1542D
G 035	4632	CAT-CCT	H1544P
G 035	4662	AAA-AAT	K1554N
G 035	4659	AAT-AAC	N1553N
G 035	4641	CCA-CCT	P1547P
N 024	4617	GAT-GAC	D1539D
N 024	4638	GAT-CAT	D1546H
N 024	4695	TTC-GGG	F1565G
N 024	4698	TTT-CTA	F1566L
N 024	4662	AAA-AAT	K1554N
N 024	4644	CTT-CAT	L1548H
N 024	4626	AAT-GAT	N1542D
N 024	4653	AAT-CAT	N1551H
N 024	4653	AAT-ATT	N1555I
N 024	4629	CAA-CAT	Q1543H
N 027	4506	AAA-TAA	K1502*
N 027	4626	AAT-ATC	N1542I
N 027	4629	CAA-AAA	Q1543K
N 027	4647	TAT-TTT	Y1549F
N 028	4602	GAT-ATA	D1534I
N 028	4617	GAT-AGA	D1539R
N 028	4635	GAT-CAT	D1545H
N 028	4638	GAT-TAT	D1546Y
N 028	4557	GAA-GAC	E1519D
N 028	4593	GAA-ATA	E1531I
N 028	4656	ATT-AAT	I1552N
N 028	4542	AAA-CAA	K1514Q
N 028	4560	AAA-CCA	K1520P
N 028	4596	AAA-AAT	K1532N
N 028	4605	AAA-ATA	K1535I
N 028	4644	CTT-CAT	L1548H
N 028	4626	AAT-GAT	N1542D
N 028	4659	AAT-ATG	N1553M
N 028	4629	CAA-CAT	Q1543H
N 028	4590	TAT-ATG	Y1530M
N 028	4599	TAT-ATG	Y1533M
N 028	4608	TAC-CAA	Y1536Q
N 031	4686	GGG-GGC	G1562G
N 031	4683	AAA-AAG	K1561K
N 031	4689	CTA-TTA	L1563L
N 031	4506	AAA-TAA	K1502*
N 031	4680	AAT-ATA	N1560I
N 050	4575	GAC-GAA	D1525E
N 050	4527	GAA-GAT	E1509D
N 050	4557	GAA-GAC	E1519D
N 050	4554	AAC-TAT	N1518Y
N 050	4680	AAT-ATA	N1560I
N 057	4602	GAT-GAA	D1534E
N 057	4650	GAT-AAT	D1550N
N 057	4461	ATA-ATC	I1487I
N 057	4632	CAT-CTA	H1544L
N 057	4506	AAA-TAA	K1502*
N 057	4611	AAA-ATA	K1537I
N 057	4470	AAT-ATT	N1490I
N 057	4647	TAT-TTG	Y1549L
N 060	4602	GAT-TAT	D1534Y
N 060	4617	GAT-ATT	D1539I
N 060	4635	GAT-CCT	D1545L
N 060	4638	GAT-TAT	D1546Y
N 060	4650	GAT-AAT	D1550N
N 060	4671	GAT-AAT	D1557N
N 060	4677	GAT-GGT	D1559G
N 060	4686	GGG-TTC	G1562F
N 060	4632	CAT-CCT	H1544P
N 060	4689	CTA-CTT	L1563L
N 060	4596	AAA-ACC	K1532T
N 060	4599	AAT-AAC	N1553N
N 060	4641	CCA-CCG	P1547P
N 060	4701	TCA-TCC	S1567S
N 060	4599	TAT-TAC	Y1533Y
N 060	4611	AAA-ATT	K1537I
N 060	4623	AAA-CTT	K1541L
N 060	4662	AAA-AAT	K1554N
N 060	4683	AAA-GAG	K1561E
N 060	4470	AAT-ATT	N1490I
N 060	4620	AAT-CAA	N1540Q
N 060	4665	AAT-ATT	N1555I
N 060	4680	AAT-CTA	N1560L
N 060	4629	CAA-GAT	Q1543D
N 060	4503	TAT-TTT	Y1501F
N 060	4647	TAT-ATT	Y1549I
N 061	4575	GAC-GAA	D1525E
N 061	4650	GAT-CCT	D1550P
N 061	4671	GAT-AAT	D1557N
N 061	4677	GAT-TAC	D1559Y
N 061	4632	CAT-CTT	H1544L
N 061	4656	ATT-TTG	I1552L
N 061	4617	GAT-GAC	D1539D
N 061	4461	ATA-ATC	I1487I
N 061	4662	AAA-AAT	K1554N
N 061	4683	AAA-AAT	K1561N
N 061	4641	CCA-CCT	P1547P
N 061	4599	TAT-TAC	Y1533Y
N 061	4470	AAT-ATT	N1490I
N 061	4630	AAT-CTT	N1551L
N 061	4665	AAT-ATT	N1555I
N 061	4503	TAT-TTT	Y1501F
N 082	4632	CAT-CAC	H1544H
N 082	4635	GAT-CAT	D1545H
N 082	4692	GAG-GAC	E1564D
N 084	4575	GAC-CAC	D1525H
N 084	4584	GAA-TAA	E1528*
N 084	4593	GAA-GCA	E1531A
N 084	4461	ATA-ACC	I1487T
N 084	4521	AAA-CAA	K1507Q
N 084	4596	AAA-ACA	K1532T
N 084	4605	AAA-ATC	K1535I
N 084	4476	GGA-GGG	G1492G
N 084	4467	ATG-ACG	M1489T
N 084	4464	AAT-GAT	N1488D
N 084	4470	AAT-ATT	N1490I
N 084	4494	AAC-ACC	N1498T
N 084	4509	AAT-ATG	N1503M
N 084	4518	AAT-ATA	N1506I
N 084	4497	CGT-GAC	R1499E
N 084	4500	ACC-CCT	T1500P
N 084	4503	TAT-TTA	Y1501L
N 084	4608	TAT-CTA	Y1536L
N 095	4524	GAA-GGA	E1508G
N 095	4737	GAA-CAA	E1579Q
N 095	4506	AAA-TAA	K1502*
N 095	4515	AAA-TGA	K1505*
N 095	4563	TAT-AAT	Y1521N
N 096	4584	GAA-GAC	E1528D
N 096	4506	AAA-TAA	K1502*
N 097	4575	GAC-CAC	D1525H
N 097	4593	GAA-GCA	E1531A
N 097	4656	ATT-ATG	I1552M
N 097	4605	AAA-ACC	K1535T
N 097	4611	AAA-TTT	K1537F
N 097	4623	AAA-ATA	K1541I
N 097	4464	AAT-GAT	N1488D
N 097	4653	AAT-GGT	N1551G
N 097	4476	GGA-CGG	G1492G
N 097	4461	ATA-ATC	I1487I
N 097	4683	AAA-AAG	K1561K
N 097	4680	AAT-ATA	N1560I
N 100	4680	AAT-AAA	N1560K
N 102	4611	AAA-TTA	K1537L
N 102	4680	AAT-ATA	N1560I
N 109	4626	AAT-GAT	N1542D
N 111	4650	GAT-AAT	D1550N
N 111	4506	AAA-TAA	K1502*
N 111	4611	AAA-AAT	K1537N
N 111	4680	AAT-AAG	N1560K
N 111	4647	TAT-TAG	Y1549*
N 115	4533	AAA-TAT	K1511K
N 115	4530	GAT-GAA	D1510E
N 115	4539	GGA-TGT	G1513C
N 115	4548	GAA-TAT	E1516Y
N 115	4554	AAC-AAA	N1518K
N 115	4557	GAA-AAC	E1519N
N 115	4566	GAC-TAA	D1522*
N 115	4569	AAA-CAC	K1523H
N 115	4575	GAC-TAA	D1525*
N 115	4578	AAA-GAC	K1526D
N 115	4584	GAA-TAT	E1528Y
N 115	4593	GAA-TAA	E1531*
N 115	4602	GAT-TAT	D1534Y
N 115	4605	AAA-TAA	K1535*
N 115	4611	AAA-TAC	K1537Y
N 115	4608	TAC-TAT	Y1536Y
N 119	4530	GAT-AAA	D1510K
N 119	4566	GAC-TAC	D1522Y
N 119	4575	GAC-TAC	D1525Y
N 119	4527	GAA-AAA	E1509K
N 119	4593	GAA-GGC	E1531G
N 119	4473	AAA-TAA	K1491*
N 119	4506	AAA-TAA	K1502*
N 119	4605	AAA-ATA	K1535I
N 119	4467	ATG-TTC	M1489F
N 119	4491	GTG-GGG	V1497G
N 119	4461	ATA-ATC	I1487I
N 119	4503	TAT-TTT	Y1501F
N 119	4581	TAT-TTT	Y1527F
N 119	4608	TAC-TCC	Y1536S
N 129	4530	GAT-GAA	D1510E
N 129	4539	GGA-GTA	G1513V
N 129	4575	GAC-TAC	D1525Y
N 129	4584	GAA-TAA	E1528*
